# Supplementary material for: Poly(ADP-ribose) polymerase 1 is necessary for coactivating hypoxia-inducible factor-1-dependent gene expression by Epstein-Barr virus latent membrane protein 1
Source: PLoS Pathog. 2018 Nov 5;14(11):e1007394. doi: 10.1371/journal.ppat.1007394 (PMC6237423; doi:10.1371/journal.ppat.1007394)
Supplement: S1 Table — (XLSX) [file ppat.1007394.s011.xlsx]

## Sheet: Sheet1
						RT-PCR primers
						LMP1/PARP1 HIF1A targets
		ChIP primers				CTGTGATACGGATCAGAAACCG	PDK1 F
		LMP1/PARP1 HIF1A targets				TCCACCAAACAATAAAGAGTGCT	PDK1 R
		GCCGGGTTCTCCTTTGAA	BNIP3 F Set 1			AAGCATGTGTTGAACCTCTACC	HILPDA F
		CCACTAGCAGGATGGAAAGAC	BNIP3 R Set 1			TGTGTTGGCTAGTTGGCTTCT	HILPDA R
		CGTCTTTCCATCCTGCTAGTG	BNIP3 F Set 2			ATGCCTCACTCGTACCCAG	ALDOC F
		TTCCCTGCACGTCCTCA	BNIP3 R Set 2			TTTCCACCCCAATTTGGCTCA	ALDOC R
		GGA TGA TGA AGT CAG GGA AGA AG	ALDOC F Set 2			CAGGGCTCCTGGGTAGAACT	BNIP3 F
		TTG GTG AAA GCA GAG GAA GG	ALDOC R Set 2			CTACTCCGTCCAGACTCATGC	BNIP3 R
		CTT AAG TCT GTG GTC CTG AGC	ALDOC F Set 4			GTGCTATGAGAACTCCTACGAG	PFKFB4 F
		CCA GCA ATC CCT GTA GTT CTT	ALDOC R Set 4			GAGGTAATATACGATGCGGCTC	PFKFB4 R
		GCCTCACCATTCCAGAGATAC	HILPDA F Set 2			TGTCATCACGGAACAGTCTCC	L1CAM F
		CAAGGACTGAAGAGCTGGTT	HILPDA R Set 2			CTGGCAAAGCAGCGGTAGAT	L1CAM R
		GAAGGGATATGTGCTCTCTGAC	HILPDA F Set 4			ATGAAGCTGGTTTCCGTCG	ADM F
		GAGTCATTGTGTTCTGGAGTGA	HILPDA R Set 4			GACATCCGCAGTTCCCTCTT	ADM R
		LMP1 targets independetent of PARP1				LMP1/PARP1 top upregulated targets
		GTAGCAGGAAGAGCGAAGTAG	KCNMA F Set 1			CAAGGTGCGCGTATGCTAC	HSPA6 F
		TGTCAACTGGATTCCACAGG	KCNMA R Set 1			GCTCATTGATGATCCGCAACAC	HSPA6 R
		CTTCCTGACTCTACCCTCCA	KCNMA F Set 2			CAAGTGTCAAGAGGTCATCTCG	HSPA1A F
		GCCAGGATACACACAGCTAC	KCNMA R Set 2			AAACAGCAATCTTGGAAAGGC	HSPA1A R
		TGACAAGGACAGAGCAAAGG	IL19 F Set 1			TTTGAGGGCATCGACTTCTACA	HSPA1B F
		TGGCTGTGGAAAGGACTAATG	IL19 R Set 1			CCAGGACCAGGTCGTGAATC	HSPA1B R
		TGGAGCTCTCCCACACAATA	IL19 F Set 4
		ACACACGGCAACCTCTTTAC	IL19 R Set 4			LMP1/PARP1 top downregulated targets
						CACAGTGACGCTTCCTGAAAC	ERN1 F
		HIF1A positive control independent of PARP1				GCCATCATTAGGATCTGGGAGA	ERN1 R
		AAG CCC ATT CCC TCT TTA GC	VEGFA set 3 F			CGGATGCACAAGCTAAATAACG	BHLHA15 F
		GCT GCT CGC TCC ATT CA	VEGFA set 3 R			GCCGTCAGCGATTTGATGTAG	BHLHA15 R
						AAACCCGCCACTCCAGAAATC	CSTA F
						CACCTGCTCGTACCTTAATGTAG	CSTA R
						LMP1 targets independetent of PARP1
						GGCAGCAGTCTTAGAATGAGTAG	KCNMA1 F
						AAAGCCCACCACATGCGTT	KCNMA1 R
						GGCTCCTGGGTACAATACTGA	IL19 F
						GGTGTCCTTAGCTTGGATGGC	IL19 R
						GCTTGTCCTTGTGGAAAGCAT	PLD4 F
						AGGGACCAGTAGTATGAAGCC	PLD4 R
