# Supplementary material for: Poly(ADP-ribose) polymerase 1 is necessary for coactivating hypoxia-inducible factor-1-dependent gene expression by Epstein-Barr virus latent membrane protein 1
Source: PLoS Pathog. 2018 Nov 5;14(11):e1007394. doi: 10.1371/journal.ppat.1007394 (PMC6237423; doi:10.1371/journal.ppat.1007394)
Supplement: S2 Table — (XLSX) [file ppat.1007394.s012.xlsx]

## Sheet: IPA_LMP1_targets_untreated
Gene	log2 I1I Fold Change (FDR<0.01)
ABCA6	1.03531
ABCC2	-2.14123
ABHD11	1.40198
ABHD16B	1.62168
ABHD8	-1.29256
ABLIM2	1.00402
ACAD9	2.23681
ACPP	1.96597
ACRBP	-1.60919
ACTG1	1.14488
ACY1	1.79948
ADC	-1.28441
ADCY5	-1.35613
ADM	1.63138
ADPRHL1	1.50259
ADSL	1.36527
AGAP5	-1.16522
AGER	-1.15071
AGMAT	2.02587
AHR	1.00193
AICDA	2.00137
AIG1	1.24379
AK4	1.10637
ALDH1L2	-1.48402
ALDH4A1	-1.1751
ALDOA	1.61424
ALDOC	2.11548
ALOX15P1	-1.36336
AMPD3	1.37344
ANKRD34A	1.68205
ANKRD37	2.37307
ANKRD9	-1.26661
ANXA6	1.00168
AOC3	-1.03714
AOC4	-1.47955
APBB1IP	1.16131
APLN	2.09333
APOBR	1.57747
APOL6	-1.49244
AQPEP	-1.11103
ARHGAP4	1.05459
ARHGEF3	1.12619
ARID3A	-1.11431
ARL11	1.07231
ARRDC3	1.24559
ASB2	1.74466
ASIC4	-1.45396
ASNS	-1.01293
ATHL1	1.12979
ATP4A	4.61733
ATP5F1	1.07594
AVIL	-1.93904
AVPR2	1.40361
BAIAP2L2	-1.11411
BCAM	-1.75464
BCHE	2.83373
BCL2A1	1.15048
BCRP3	-1.36405
BDKRB2	1.04646
BEGAIN	1.42485
BEST3	1.26603
BHLHA15	-1.13425
BHLHE40	2.10983
BHMT	-1.57927
BIRC3	1.3842
BIRC7	1.90302
BMP8A	-1.12234
BNIP3	1.89983
BNIPL	-2.13078
BRSK1	-1.18642
BSPRY	-1.07936
BZRAP1-AS1	1.53914
C10orf10	3.01403
C10orf32	1.59689
C11orf71	1.11379
C12orf77	1.88035
C14orf159	1.08321
C14orf80	1.00098
C16orf74	1.03329
C17orf62	1.08174
C17orf97	2.13489
C17orf99	2.52059
C1R	-1.52157
C1orf162	-1.13294
C1orf51	-1.47566
C22orf34	1.06248
C5AR2	1.10247
C5orf54	1.06631
C5orf55	1.69381
C6orf223	2.17511
C7orf50	1.0782
C7orf53	-1.21229
C7orf72	1.86394
C9orf123	1.00075
CA14	-1.0402
CA8	1.01928
CABYR	-2.51094
CADPS	1.60398
CARNS1	2.0204
CASS4	-2.21496
CBFA2T3	1.44114
CBLN3	1.73057
CCDC141	1.85112
CCDC15	-1.006
CCDC154	-1.78534
CCDC163P	-1.30184
CCDC17	-1.86947
CCDC71	1.23382
CCDC78	2.48521
CCDC85B	1.40172
CCNB1	1.78855
CCNB2	1.1054
CCND1	-1.06983
CCR7	1.38685
CD180	1.1475
CD226	-1.87797
CD24	1.6123
CD27	1.94973
CD3E	2.02281
CD40	1.74026
CD52	1.36572
CD72	1.03652
CD79B	1.26824
CD82	1.09826
CDC37	1.06949
CDC42EP3	1.52854
CDCA7	1.21398
CDH15	1.60094
CDH26	-1.29798
CDH3	-1.10724
CDK14	1.00842
CDK2AP2	-1.00243
CEL	-1.13704
CENPB	1.01641
CERK	-1.05878
CFDP1	1.13063
CHAC1	-1.3343
CHI3L2	1.79735
CHRNA10	-1.61785
CIITA	1.92721
CITED2	1.12828
CKM	-2.07327
CKS2	1.05201
CLDN23	1.58428
CLEC17A	1.35045
CLGN	-1.26373
CN5H6.4	1.4284
CNTD2	-1.66034
COA4	1.69065
COBLL1	-1.32875
COL11A2	-1.28937
COL14A1	-3.73393
COL20A1	-1.13054
COMMD10	1.27088
COQ3	1.01198
CORIN	-1.19454
CPLX1	1.06208
CPNE5	2.92121
CRAT	-1.48594
CRIPAK	-1.17738
CRYAB	2.6075
CRYGS	-1.5466
CSMD1	2.54455
CST7	1.84152
CSTA	-1.15628
CTBP1-AS1	1.59347
CTSK	-1.87069
CTSL2	-1.03237
CUX2	1.31428
CXCL10	4.09625
CXCR4	1.16187
CXorf21	1.49945
CYP1A1	2.29961
CYP26A1	2.12873
CYP2W1	2.30767
CYTH3	-1.02577
DANCR	1.24206
DARS2	1.18836
DBNL	1.37742
DCAF4L1	-1.03081
DDAH2	-1.12158
DDN	1.70016
DDX10	1.0149
DENND5B	-1.45812
DGAT2	1.33889
DGCR9	-1.23787
DHDH	-1.54052
DHRS13	1.07721
DHRS2	2.665
DHRS3	-1.85021
DHX34	1.03859
DLGAP5	1.24463
DMGDH	-1.58314
DNAJB1	1.81136
DNAJC30	2.34614
DNAJC5B	1.99426
DNPH1	1.14831
DOCK10	2.13107
DPCD	1.29426
DPP3	1.22641
DRAM1	-1.35841
DTX1	1.48584
DTX2	-1.22099
DUSP1	1.31337
DUSP10	1.23807
DUSP13	2.39721
DUSP19	1.01502
DUSP2	1.70396
EBF4	-1.11346
EBNA1BP2	1.44151
EEPD1	1.2614
EFNA3	1.08054
EGR1	2.26229
EGR2	1.99279
EHD1	1.08839
EIF1	-1.03596
EME2	1.54133
ENO1	1.43324
EPHA8	-1.89625
EPSTI1	1.61467
EPX	-1.16787
ERN1	-2.57173
ESRP1	-1.85666
EVI2A	1.11759
EXOSC4	1.16876
EZR	1.20397
FABP6	1.63116
FAH	1.04224
FAIM3	1.20514
FAM114A1	-1.10269
FAM115C	1.35919
FAM131C	1.62266
FAM13A-AS1	-1.41942
FAM162A	1.56014
FAM175A	1.30895
FAM183B	-1.51473
FAM185A	1.29393
FAM216A	1.45333
FAM228B	-1.20193
FAM65B	1.53375
FAM71F2	-1.85783
FAM83H	1.01359
FAM86B3P	1.07821
FAM86C2P	1.76578
FAM86EP	1.2671
FAM86HP	1.61543
FAM86JP	1.46376
FAM9B	1.43646
FBLN5	1.5471
FCRL3	3.53439
FCRLB	1.32015
FGD1	-1.52656
FGFBP3	1.23566
FGR	1.94697
FHDC1	-1.68296
FICD	-1.42732
FILIP1	-1.33671
FLJ39639	1.29014
FMO1	1.92007
FMO4	1.14787
FMOD	1.10025
FOS	2.36945
FOSB	1.54686
FPGS	1.0638
FRZB	1.34144
FUOM	1.22061
FUT11	1.44284
FUT3	-1.5719
G6PD	1.06967
GABRR2	-1.97841
GADD45GIP1	1.02664
GALNT18	1.32737
GAS6	1.57295
GAS6-AS1	1.44613
GBE1	2.04357
GBGT1	1.9423
GCDH	1.56346
GCM1	-2.3554
GCSAM	1.69452
GDAP1	1.57325
GDF15	-1.0565
GDPD3	-1.53212
GEM	1.25089
GEMIN5	1.09775
GINS4	1.23095
GJD3	1.35077
GLIS2	-1.20441
GLRX3	1.00238
GLYATL2	2.78886
GPATCH4	1.32679
GPC1	-1.43302
GPI	1.71389
GPR146	2.39082
GPR15	2.36537
GPR19	-1.44941
GPR68	1.18789
GRHPR	1.14417
GRIN1	2.26057
GSTZ1	1.00976
GTF2A1	-1.31665
GUCA1B	-1.3423
GYS1	1.8421
GZMM	-1.84288
H2AFJ	1.19138
HBEGF	1.4358
HDAC11	-1.10882
HES7	1.53601
HEY1	1.03821
HEY2	-1.06792
HGD	-2.3567
HHAT	1.19527
HIBCH	1.21727
HID1	-2.01033
HILPDA	2.71571
HIST1H2BJ	2.4288
HIST1H3H	1.89785
HLA-DOA	1.71147
HLA-DPB2	2.27363
HLA-DQA1	1.09469
HLA-DQA2	1.05663
HLA-DQB1	1.01438
HLA-DQB2	1.03513
HMMR	1.24653
HNRNPA1	1.1843
HNRNPA2B1	1.957
HNRNPA3	1.12788
HNRNPD	1.3397
HNRNPR	1.46056
HPDL	2.15002
HPS6	1.11895
HPX	-1.25421
HRC	1.16556
HSD3B7	-1.78172
HSP90AA1	1.81193
HSP90AB1	1.29561
HSPA1A	3.3045
HSPA1B	2.6508
HSPA6	4.28981
HSPA8	1.94597
HSPB1	1.97784
HSPB6	-1.72178
HSPH1	1.35845
HVCN1	1.53524
HYOU1	-1.09195
ID1	1.94076
ID2	1.31659
ID4	1.02336
IER5L	1.61294
IFI27	2.04206
IFI35	1.10924
IFI44	1.56243
IFI44L	2.89307
IFI6	1.40304
IGFALS	-1.05752
IGIP	-1.22327
IGJ	1.12852
IGLL5	1.13041
IGSF10	1.20078
IKBKE	1.81961
IL10	2.12425
IL12RB1	1.12847
IL12RB2	-1.24702
IL19	3.39393
IL2RB	1.53326
IL7R	1.82922
IL8	2.5998
ITGA10	-1.75734
ITGA9	-1.66399
ITGAL	1.28287
ITIH4	-1.28571
ITK	1.1353
JAM2	1.39934
JMJD4	2.22475
KCNA6	2.3649
KCNAB1	-1.34846
KCND1	-1.27266
KCNMA1	4.23914
KCNMB4	1.09386
KCNN3	1.05441
KCNQ1	-2.02129
KCTD12	1.10446
KDELR2	-1.03565
KDM8	1.20405
KIAA0101	1.46336
KIAA1217	2.58511
KIF20A	1.19705
KISS1R	2.35807
KLHL26	-1.05648
KLLN	1.65378
KLRAP1	-1.51407
KNSTRN	1.30606
KREMEN2	1.32333
KYNU	1.20984
L1CAM	1.28723
LAMB1	-1.54276
LCMT2	1.1014
LCN10	1.18149
LDHA	2.34153
LGALS4	-1.36813
LINC00312	-1.32824
LINC00324	1.43044
LINC00634	1.01984
LINC00640	-1.68078
LINC00641	-1.16282
LITAF	-1.23827
LIX1	1.80682
LOC100128164	1.40122
LOC100128770	-1.2323
LOC100129722	1.30354
LOC100288432	1.32605
LOC100289341	1.18458
LOC100289361	1.17259
LOC100422737	2.49198
LOC100505687	-1.01428
LOC100506060	-1.22271
LOC100506124	-1.08036
LOC100507032	1.34926
LOC113230	-1.74823
LOC115110	1.43727
LOC144486	1.71911
LOC145783	1.38187
LOC149086	2.33312
LOC153684	1.41058
LOC257396	1.08859
LOC283710	1.58841
LOC284276	4.38548
LOC284551	2.72169
LOC284837	1.09123
LOC285484	2.7567
LOC338817	-1.96252
LOC339666	-2.09261
LOC344887	2.25657
LOC400684	1.27222
LOC400752	1.54766
LOC401127	-1.4176
LOC493754	1.00752
LOC645638	1.68343
LOC646762	1.14074
LOC728392	-1.11084
LOC729041	-1.58703
LOC729683	1.81234
LOXL2	1.75078
LPAR3	-2.83354
LPPR2	-1.27339
LRG1	1.42192
LRP1	1.48962
LRRC16A	-1.61453
LRRC26	1.63189
LRRC32	3.9903
LRRC3C	-1.84397
LRRC66	-1.7913
LRRN2	-1.44719
LSP1	3.01929
LTB	1.95593
LY86	1.00766
LY9	1.10842
LYPD6B	1.2025
LZTS1	1.84912
MAFG	-1.00784
MAFG-AS1	1.81889
MAL	2.25015
MAML3	1.48049
MAP6D1	1.12784
MARVELD1	1.27333
MARVELD2	-1.108
MAST4	3.34344
MCAT	1.08137
MEGF11	1.08127
MESP1	-1.4704
METTL1	1.12474
MEX3A	1.14334
MFNG	1.06423
MGC72080	1.27972
MGP	-1.0415
MIB2	-1.16713
MICALCL	2.09435
MICALL2	-1.63618
MIF	1.2666
MILR1	1.15183
MIR155HG	1.42232
MIR210HG	3.9077
MMP11	1.32066
MMP14	-2.04514
MOB3A	1.25078
MOCS1	1.14648
MORN4	-1.02711
MPI	1.71479
MPZ	-1.28175
MPZL3	-1.24612
MRC2	-2.00143
MRPL12	1.04381
MRPL17	1.12227
MRPL23	1.36262
MRPS27	1.01343
MRTO4	1.07512
MS4A14	1.3389
MS4A7	2.1408
MSH4	-1.00008
MSS51	-1.19797
MT1X	1.2213
MT2A	2.02123
MTCH2	1.18764
MTMR9LP	-1.65394
MTUS2-AS1	-2.22784
MUC20	-1.08152
MYADM	-1.36807
MYADML2	2.09634
MYB	1.10989
MYBBP1A	1.02812
MYBPC2	1.7954
MYC	1.27125
MYCT1	1.73874
MYH15	-1.78191
MYL2	1.72504
MYL5	1.5147
MYL9	-1.24764
MYLK3	2.3743
MYO1A	-1.31263
MYO1G	1.42543
MYO5B	-1.73913
NCF1	1.68626
NCF1C	1.44403
NCF2	1.18434
NCF4	1.06015
NCKAP5	1.98061
NCS1	-1.13777
NDUFB10	1.24225
NEB	-1.20925
NECAB3	1.03099
NEK6	1.67351
NFKBID	1.15471
NFKBIE	1.66018
NLN	1.00938
NLRP6	1.14699
NODAL	-1.39741
NOP16	1.10458
NOS3	1.07644
NOTCH2NL	1.16617
NOXA1	1.64976
NOXRED1	-1.15959
NR4A2	1.69338
NREP	1.18271
NRN1	1.88387
NRN1L	-1.93518
NSMF	1.24283
NT5DC2	-1.30424
NUDT13	1.22174
NUDT18	1.31997
NUPR1	-1.21091
NXPH4	1.22507
OAF	1.10899
ODC1	1.11519
OPN3	-1.00823
OPRL1	1.00029
ORM2	-1.68282
OSR2	1.32119
OXTR	1.45031
P4HA1	1.81808
PANX2	-1.72725
PAPSS2	-1.25237
PCF11	-1.02882
PDCD1	1.02707
PDE2A	-1.05872
PDE7B	1.52014
PDIA2	-1.69504
PDK1	1.23295
PDLIM1	-1.02276
PDZD2	1.24864
PDZRN3	2.17591
PEG10	1.53392
PEX5L	-1.84195
PFKFB3	1.04133
PFKFB4	3.05277
PGAM1	1.25366
PGAP3	-1.17284
PGBD4	1.09972
PGK1	1.42613
PGM2L1	-1.08166
PHB	1.041
PIF1	1.06117
PIM1	1.034
PIWIL2	-1.97422
PKD1L1	-1.23093
PKM	1.30532
PLA1A	-1.4126
PLAC8L1	-1.99022
PLAGL1	1.12901
PLCD3	-1.38135
PLD4	3.06702
PLEKHA6	-3.18264
PLEKHG1	1.34448
PLK1	1.37058
PLLP	1.09168
PLOD1	1.2111
PLXNB1	-1.331
PODXL2	1.19938
POLD4	1.42324
POPDC2	-1.82353
POU2AF1	1.80643
PPEF2	-1.19438
PPFIA4	2.08764
PPM1J	1.22208
PPP4R4	1.55917
PRF1	1.49447
PRMT6	2.24432
PROZ	-1.42929
PRR13	1.1191
PRR22	1.75608
PRSS21	1.03283
PRTG	1.2512
PSMD1	1.40738
PSMG4	1.05837
PTCD2	1.00921
PTGER4	1.22041
PTMA	1.16005
PTPN3	1.40752
PTPRCAP	1.18228
PTPRVP	1.14787
PYCRL	1.55001
PYGM	-1.11797
PYROXD2	-1.03571
PYY2	-1.39506
QRICH2	-1.54045
RAB3A	1.07538
RAB6B	-1.13045
RAMP1	1.27843
RASAL1	1.17221
RASD1	2.73119
RASL11A	1.46381
RASSF6	1.61028
RBPMS	-1.16256
RDH16	-1.51
REEP2	-1.11154
RFPL3S	-1.62118
RGS1	1.84741
RGS13	1.02964
RGS2	1.55414
RHBDL1	-1.25602
RIMS3	-1.41516
RNF130	-1.36459
RNF175	1.83894
RPE	1.30854
RPP40	1.05655
RPRML	2.84144
RPS26	1.06771
RPS2P32	1.32851
RRP7A	1.49143
RTN4RL2	-1.42133
RUVBL1	1.41474
S1PR2	1.39596
S1PR4	1.04565
SAP25	-1.13273
SARS2	1.0918
SBSN	-2.02849
SCG2	-1.39589
SCG5	-1.33401
SCIMP	1.33902
SEC61A1	-1.06854
SELL	2.82273
SELM	-1.59381
SERINC2	1.65999
SERPINA1	1.74799
SERPINA9	2.05183
SFMBT2	-1.16406
SFXN2	2.38999
SGK1	1.87095
SH2D5	1.13698
SH3BP2	-1.13194
SH3BP5-AS1	-1.46944
SH3D21	1.19008
SHISA9	1.07965
SHROOM2	1.28587
SIAE	1.4476
SKA1	-1.15425
SLAMF7	1.1299
SLC12A3	-1.85119
SLC16A13	1.80023
SLC22A31	-1.6832
SLC25A10	1.41751
SLC25A18	-1.63198
SLC25A34	-1.98258
SLC26A4	-1.63938
SLC29A2	2.09707
SLC2A1	1.40389
SLC2A5	1.91243
SLC2A6	1.17717
SLC35B2	1.08762
SLC35E4	-1.31873
SLC6A12	-1.92527
SLC6A13	-1.89625
SLC7A11	-1.76486
SLC7A3	-1.60628
SLCO4A1	1.08421
SMIM14	1.05573
SMIM17	-1.24407
SMOX	-1.25246
SMYD3	1.25713
SNAI1	1.14334
SNORA8	1.10738
SNPH	-1.24303
SNX20	1.41934
SOCS1	1.38434
SOWAHD	1.08006
SP6	-1.17359
SPIB	1.08221
SPINK2	1.6737
SPNS2	1.56375
SPRYD4	1.38228
SRI	1.14012
SRPR	-1.0315
SRSF3	1.18874
SRSF7	1.55333
SSBP2	1.30649
SSSCA1	1.23093
SSTR2	1.67507
STK17A	1.69191
SUCLG2	1.42211
SUV39H2	1.08135
SYNE4	-1.15269
SYNGR2	1.28441
SYNPO	1.3763
TAC3	-1.48245
TAGAP	1.1714
TAGLN2	1.40261
TCF7	1.01216
TCL1A	1.61545
TCL1B	1.06458
TCL6	2.33473
TCTEX1D2	-1.14082
TDRD6	-1.02656
TESC	1.19258
TET1	1.07528
TEX19	1.46028
TEX29	-1.61493
TF	-1.75072
TG	-2.42071
TGM1	-1.14823
THEMIS2	1.43469
THSD1	-1.28675
TIMM13	1.11702
TIPARP	1.06622
TM6SF1	-1.0295
TMED6	-1.15224
TMEM102	1.37527
TMEM139	-1.49894
TMEM141	1.2699
TMEM145	1.67321
TMEM220	-1.81363
TMEM59L	-1.91217
TMEM79	-1.43055
TMEM81	-1.63406
TMPRSS6	1.32876
TMSB10	1.07094
TMSB4X	1.25116
TMSB4Y	1.09601
TNF	2.24927
TNFRSF11A	1.00543
TNFRSF13B	1.40991
TNFRSF13C	1.86668
TNNT3	1.03893
TPI1	1.47772
TRAF1	1.25524
TRDMT1	1.01223
TRIB3	-1.14802
TRIM69	-1.24956
TRIM9	1.14943
TSSK3	-1.12516
TTC27	1.13422
TTC30A	2.39174
TTC30B	1.05569
TTC38	-1.08187
TUBB	1.38547
TUBB2A	1.3841
TUBB3	1.3788
TUBB4B	1.4928
TXNDC17	1.29789
TXNIP	1.21069
UBAP1L	-1.47846
UCHL5	1.35357
UCN	-1.45372
UCP2	2.18557
UNQ6494	3.44692
UPK3B	-1.9509
UPP1	-1.23387
USP27X	1.29803
UTRN	1.15458
VIM	1.0834
VNN2	1.65442
WDR4	1.4132
WDR77	2.01948
WFS1	-1.11441
WNK2	1.0184
WNK4	-1.5013
WNT10A	2.42809
WNT10B	1.48589
WNT6	1.38906
WNT7B	1.97097
XAF1	1.7466
XXYLT1	1.20749
XYLT1	-1.35511
YWHAB	1.06462
ZBTB32	3.31556
ZGLP1	-1.15539
ZMIZ2	1.07761
ZNF207	1.16573
ZNF215	1.20422
ZNF25	-1.01835
ZNF318	1.07405
ZNF347	1.35827
ZNF395	1.05205
ZNF485	1.05778
ZNF486	-1.08506
ZNF521	1.12141
ZNF583	1.41308
ZNF608	1.06613
ZNF699	-1.064
ZNF747	1.29491
ZNF77	-1.29803

## Sheet: IPA_LMP1_olaparib
Gene	log2 I1I Fold Change (FDR<0.01)
ABCA2	-1.0424
ABHD11	-1.95698
ABHD12B	-2.35711
ABHD16B	-1.64644
ABHD8	1.46224
ACAD9	-2.07148
ACER2	1.26947
ACRBP	1.0903
ACTA2	1.8082
ACTRT3	-2.29618
ACY1	-1.06664
ADI1	-1.12907
ADM	-1.9999
ADSL	-1.20808
AFF2	1.31931
AGMAT	-1.70489
AICDA	-1.15683
ALDH1L2	1.61057
ALDOA	-1.22461
ALDOC	-2.29548
ALPK2	1.89917
AMDHD2	-1.87607
AMIGO2	-1.32894
AMMECR1	1.5185
AMOTL1	2.2886
ANKK1	-1.62386
ANXA2R	-1.28259
APLN	-3.15734
APOBR	-1.77193
APOL6	1.58395
AQPEP	1.4805
ARF4	1.27913
ARL6IP6	1.00157
ARMC12	1.25949
ARRDC3	-1.05624
ARRDC4	1.92155
ASS1	1.05747
ATHL1	-1.24423
ATP4A	-2.71241
B3GALT6	-1.31805
BACE2	5.28166
BAIAP2L1	1.6578
BAZ2B	1.01382
BCAS2	-1.00624
BCHE	2.31137
BCKDK	-1.08074
BCL2	1.59436
BCL2A1	-1.01959
BDKRB1	1.12058
BEGAIN	-1.91258
BHLHA15	2.2196
BHLHE40	-2.52439
BHMT	1.74684
BIRC5	1.00881
BIRC7	-3.38405
BLOC1S4	-1.15777
BMP7	3.37167
BNIP3	-1.75603
BNIPL	1.38412
BOP1	-1.00235
BRIX1	-1.00138
C10orf10	-2.21637
C10orf118	1.17617
C11orf53	4.21003
C15orf52	-1.10232
C17orf51	1.12521
C17orf70	-1.13695
C17orf99	-1.46731
C19orf70	-1.05439
C21orf67	-1.6547
C21orf7	1.13702
C5orf54	-1.44175
C5orf55	-1.97918
C6orf163	-1.24151
C6orf223	-2.1144
C7orf53	1.60756
CA14	1.31123
CABYR	1.46469
CALCRL	1.06916
CAMKK1	-1.16082
CARD9	-1.4633
CASS4	1.22587
CASZ1	1.14317
CCDC136	-1.26629
CCDC15	1.06393
CCDC163P	1.14822
CCDC50	1.02701
CCDC71	-1.61351
CCDC85B	-1.71062
CCDC86	-1.47251
CCDC92	1.06299
CCNE2	1.4167
CCR7	-1.0967
CD226	1.59139
CD4	2.00965
CD69	-1.02777
CD72	-1.03159
CD9	1.20309
CDC42BPG	1.00877
CDCA5	1.27821
CDH15	-2.24991
CDH24	-1.32398
CDHR5	1.5105
CDK19	1.30064
CDK2AP2	1.64109
CDKL5	1.50569
CDKN2D	1.45198
CECR5	-1.31817
CEMP1	-1.51017
CENPB	-1.12076
CEP72	-1.11784
CERK	1.30038
CHI3L2	-1.1
CHMP6	-1.52963
CHPF	1.10559
CHRNA6	1.218
CHST11	1.03117
CIITA	-1.15624
CIRH1A	-1.03966
CISH	-1.54483
CKLF	1.13177
CLDN16	1.57697
CLDN23	-1.80198
CLGN	1.16911
CLIC4	1.05335
CLIP2	1.34471
CNTNAP4	1.41835
COA4	-1.7325
COL8A2	1.23617
COPG1	1.25623
COPZ1	1.02192
COQ3	-1.03836
CORO2B	1.86152
CRLF1	-2.07102
CRYAB	-2.48803
CRYL1	1.05788
CSMD1	-2.29017
CSRNP3	1.23825
CSTA	1.83537
CTC1	-1.30681
CTSK	1.32649
CTTN	-1.29051
CXADR	1.35911
CXCL10	-1.31508
CYP2W1	-2.10012
CYP46A1	1.44511
CYSLTR1	1.38393
DAP	1.10045
DARS2	-1.33097
DBNL	-1.09446
DDN	-2.54185
DDX10	-1.21458
DDX28	-1.44407
DENND5B	1.01521
DEPTOR	1.14975
DFNB31	1.05412
DHRS2	-1.5751
DHX34	-1.318
DHX37	-1.2286
DHX9	-1.14651
DIP2C	2.95541
DIRAS1	1.236
DKFZP434I0714	-1.23102
DLL3	-1.27043
DMC1	1.10166
DNAJB1	-2.58423
DNAJB2	1.37328
DNAJC30	-1.96243
DNAJC5B	-1.64527
DNAL4	1.00107
DOK2	-1.78353
DPP3	-1.20457
DRAM1	1.30033
DTX2	1.34641
DUS3L	-1.35315
DUSP1	-2.55135
DUSP10	-1.032
DUSP2	-1.91946
E2F2	1.43681
EBNA1BP2	-1.7009
EGR1	-3.31479
EGR2	-1.77274
EIF1	1.1299
EIF3J	-1.27415
EIF4EBP2	1.02657
ELL2	1.61688
EME2	-1.21076
EMG1	-1.35032
ENAM	1.25475
ENO1	-1.00044
EPB41L4B	2.15001
EPHB4	-2.13552
EPN2	1.005
ERN1	2.41048
ERVK13-1	-1.76932
ESYT1	-1.20608
EXOSC4	-1.36266
EXOSC6	-1.40297
F12	-1.0075
FAM114A1	1.17
FAM129A	1.14502
FAM134B	3.01356
FAM162A	-1.27178
FAM175A	-1.08462
FAM210A	-1.1917
FAM216A	-1.59967
FAM83H	-1.01347
FAM86B3P	-1.03202
FAM86C2P	-1.76591
FAM86DP	-1.0599
FAM86EP	-1.40791
FAM86HP	-2.40448
FAM86JP	-1.70045
FANCL	-1.15077
FARSA	-1.12376
FCRL3	-1.01477
FERMT2	1.23017
FEZ1	1.57283
FGF2	1.40021
FGFBP3	-1.32083
FHDC1	1.15312
FHIT	1.62413
FICD	1.50743
FKBP14	1.02803
FLJ34208	-1.30511
FLJ39639	-2.04829
FLJ42351	-1.66779
FLJ43663	-1.73746
FMNL3	1.47126
FOS	-2.74611
FOSB	-1.78616
FOSL2	-2.2007
FOXL1	-1.98575
FOXM1	1.05214
FPGS	-1.46042
FRAT1	-1.4395
FUS	-1.73858
FUT11	-1.60163
GABPB2	1.04511
GADD45B	-1.41329
GALNT18	-1.36081
GALNT6	1.11796
GAS7	2.226
GBE1	-1.58093
GBP4	1.88022
GCAT	-1.38886
GCDH	-1.28718
GCM1	1.15531
GDAP1	1.03007
GDPD3	1.15407
GDPGP1	-1.46328
GEMIN4	-1.49575
GEMIN5	-1.27448
GGT7	-1.34517
GINS4	-1.17696
GJD3	-1.32805
GLIS3	1.82499
GLRX3	-1.07765
GLYATL2	-1.49104
GNA15	1.28451
GNAZ	1.42234
GPATCH4	-2.11546
GPI	-1.88512
GPM6A	1.38162
GPR137	1.20188
GPR15	1.0136
GPR19	1.64188
GPR56	1.31638
GPR63	1.06922
GPRC5C	1.58328
GPRIN3	1.71151
GRB7	1.33159
GRK5	1.12963
GRWD1	-1.2025
GSTCD	1.01497
GSTO1	-1.05695
GTF2A1	1.2302
GYS1	-1.70467
HAUS7	-1.26813
HBEGF	-1.61355
HDAC4	1.15825
HELB	1.049
HES7	-1.74384
HEY2	1.20063
HIBCH	-1.01173
HIC1	-1.01742
HID1	2.36916
HILPDA	-2.49412
HIP1	1.4738
HIPK2	1.41413
HIST1H3H	-1.3886
HK2	-1.17708
HLA-DPB2	-1.55846
HLF	2.64601
HMOX1	-1.32326
HNRNPA2B1	-1.55953
HNRNPR	-1.0723
HOMEZ	-1.02935
HPDL	-2.46913
HPGD	1.3099
HPS6	-1.39709
HSD17B14	-1.11109
HSD3B7	1.06152
HSP90AA1	-2.25212
HSPA12B	-1.40816
HSPA1A	-5.22082
HSPA1B	-4.19216
HSPA1L	-1.08101
HSPA6	-6.35261
HSPA8	-1.70504
HSPB1	-1.51852
HSPB6	2.24343
HSPH1	-1.83662
HVCN1	-1.82662
HYOU1	1.06324
IER3	-1.21605
IER5L	-2.12481
IFI27	-1.1997
IFI30	-1.01578
IFI35	-1.18175
IFI44L	1.00893
IFI6	-1.08209
IGFBP4	2.01683
IGIP	1.20004
IGSF10	-1.46372
IL10	-1.3814
IL12RB1	-1.02145
IL2RB	-1.30181
IL7R	-1.80328
IL8	-1.88297
ISG20	1.10276
ITGA11	3.38839
ITGA2B	-1.33573
ITGAE	1.22262
ITM2B	1.062
ITPRIPL2	1.22824
JMJD4	-2.54756
JUN	-2.55306
JUND	-1.33611
KCNA6	-1.18588
KCNAB1	1.7685
KCNH2	1.79199
KCNMB2	2.92213
KDELR2	1.35893
KIAA1161	-1.01819
KIAA1217	1.46376
KIAA1324	2.38842
KIF13A	1.40781
KISS1R	-3.98556
KLHDC8B	-1.1502
KLHDC9	1.03439
KRBA1	-1.1097
KSR1	1.33597
KYNU	1.22725
L1CAM	-2.21347
LAMB1	1.68915
LARGE	2.83403
LCMT2	-1.34771
LCN10	-2.67672
LDHA	-2.0841
LEAP2	1.44105
LGALS3	1.05542
LIN28B	2.81613
LINC00426	-1.39968
LOC100130581	-1.501
LOC100270804	-1.2373
LOC100271836	-1.08775
LOC100289341	-1.13349
LOC100289495	1.17393
LOC100302640	1.29469
LOC100499227	-1.22192
LOC100505687	1.68423
LOC100506060	1.06404
LOC100507032	-1.67294
LOC144486	-1.49708
LOC149086	-2.38261
LOC153684	-1.78051
LOC283194	1.22486
LOC284276	-3.46129
LOC284551	-3.01706
LOC339666	1.49087
LOC400752	-1.3617
LOC643669	-1.60528
LOC645638	-1.84993
LOC646999	1.30377
LOC653160	-1.13259
LOC729683	-1.66588
LOC730091	1.2584
LRP1	-1.19756
LRP11	1.11363
LRRC32	-1.34011
LRRC66	1.67816
LRRC8C	1.24432
LSP1	-1.52138
LUC7L2	1.10521
MALAT1	-1.27887
MAML2	1.40711
MAP6D1	-1.3083
MARVELD1	-1.66791
MBLAC1	-1.24786
MCCC1	-1.06984
MCF2L-AS1	-1.04051
METTL1	-2.07224
MFSD1	-1.4223
MFSD4	1.23319
MGAT4A	1.1256
MGC39372	1.44885
MIPEP	-1.05121
MIR155HG	-1.20456
MIR17HG	-1.60127
MIR210HG	-4.00156
MIRLET7BHG	-1.65193
MPC1	1.02755
MPI	-1.39549
MPZL3	1.41328
MRM1	-1.9561
MRPL12	-1.00392
MRPL47	-1.07037
MRTO4	-1.43853
MSANTD2	1.11917
MSR1	2.5417
MT1X	1.07369
MT2A	1.2138
MTCH2	-1.56493
MTMR9LP	1.62123
MX2	1.68894
MYADM	1.95935
MYBBP1A	-1.80119
MYBPC2	-1.44543
MYCL1	-1.20163
MYLIP	-1.13394
MYLK3	-2.70778
MYO1A	1.06352
MYO7A	1.08548
N4BP2	1.05763
NAT10	-1.19023
NBEA	1.76224
NBEAL1	1.28698
NDUFB10	-1.13166
NEAT1	-2.08735
NFKBID	-1.35512
NFKBIE	-1.63642
NHSL1	1.12242
NODAL	1.28558
NOL6	-1.1163
NOP16	-1.46868
NOTUM	1.47646
NQO1	-1.09442
NR1D1	-1.07328
NR4A1	-1.63051
NR4A2	-1.98193
NR6A1	1.07085
NRARP	-1.0067
NRTN	1.08697
NS3BP	-1.40552
NSMF	-1.00128
NT5DC2	1.13276
NTN1	1.22679
NUDCD1	-1.03127
NUFIP1	-1.26971
NYNRIN	1.59594
OPLAH	-1.05364
OPN3	1.53863
OR52N4	1.04856
OSBPL10	1.25241
OTOA	2.59296
OTUD7B	1.04329
P4HA1	-1.27425
P4HB	1.08201
PAIP2B	1.61064
PARD6G-AS1	-1.83191
PCYT2	-1.25579
PDCD1	-1.5177
PDCD4	1.04582
PDIA4	1.10057
PDK1	-1.31072
PDZRN3	-2.50094
PFAS	-1.52362
PFKFB4	-3.29252
PFKP	-1.13256
PGK1	-1.36365
PHB	-1.39947
PIGW	-1.19308
PINLYP	1.41491
PKIA	1.67927
PLCXD2	1.12358
PLVAP	-1.31916
PMEPA1	2.72314
PMM2	-1.11049
PNMA2	1.04045
PNPT1	-1.35671
POP1	-1.83705
POPDC2	1.4505
POU2AF1	-1.04378
PPCDC	1.26061
PPFIA4	-2.53915
PPHLN1	-1.13195
PPIB	1.05666
PPP1R1C	1.47909
PPP1R3E	-1.03892
PPP1R3F	1.50336
PRDM1	1.73401
PRF1	-1.2399
PRG2	-1.40291
PRKAR1B	-1.3055
PRKCE	-1.16127
PRMT6	-1.91716
PROB1	-1.27392
PRR13	-1.45346
PRR22	-2.41073
PRSS27	1.52222
PRTG	1.247
PSMB6	-1.23423
PSMD1	-1.1545
PSMG4	-1.54728
PSPC1	-1.14321
PTGR2	-1.18028
PTPRVP	-1.29916
PUS7	-1.13822
PYCRL	-1.70676
RAB3A	-1.5598
RASD1	-2.55331
RASGEF1B	1.25557
RASGRF1	1.0189
RASSF4	1.17093
RB1	1.17853
RBFA	-1.06934
RBM19	-1.11179
RBM45	-1.20527
RDH16	1.12198
RELL1	1.30054
RFX3	1.23732
RGS1	-1.99685
RGS2	-1.53795
RGS9	1.03734
RHBDD2	1.43648
RIMS3	1.58488
RMI2	1.06898
RNF187	1.08472
RPL22L1	-1.13112
RPL39L	1.03034
RPRML	-3.21546
RPS2P32	-1.62731
RRAD	-1.49689
RRN3P3	-1.67689
RRP1	-1.30332
RRP15	-1.13817
RRP7A	-1.75934
RRP7B	-1.38781
RRP9	-1.37157
RRS1	-1.23571
RTN4R	1.56345
RUVBL1	-1.13486
RXRA	1.19304
SAMD10	-1.07168
SCG5	1.11585
SCIMP	-1.08054
SCRN2	-1.3983
SEC11C	1.41955
SEC24D	1.12782
SEC61A1	1.28032
SELL	-1.07106
SERINC2	-1.44135
SERPINE2	1.14691
SERPING1	1.75082
SERPINH1	-1.27897
SERTAD4-AS1	2.77288
SESN3	1.22037
SETMAR	-1.06739
SFMBT2	1.35535
SFR1	-1.12218
SFXN2	-2.3132
SGK1	-1.22919
SGK196	1.12955
SH2D2A	-1.14072
SH2D5	-1.82521
SH3D21	-1.18949
SH3RF1	1.24968
SHISA8	-2.06768
SKA1	1.15528
SLC15A4	-1.19809
SLC16A13	-2.10488
SLC17A7	1.11299
SLC19A1	-1.55259
SLC25A10	-1.23169
SLC25A13	-1.62822
SLC25A34	1.20953
SLC26A11	-2.16868
SLC29A2	-1.95934
SLC2A1	-1.37127
SLC2A5	-1.62685
SLC33A1	1.01455
SLC35B2	-1.01905
SLC35E3	-1.06171
SLC37A2	1.06468
SLC7A11	1.47253
SLC9A1	-1.01484
SLC9A9	1.19241
SLIRP	-1.08212
SMOX	1.48673
SMTNL1	1.26304
SNAI1	-1.50952
SNPH	1.18727
SNX24	1.47703
SOCS7	1.1105
SOX8	-1.45656
SP1	1.05284
SP2	1.0837
SPARCL1	-1.622
SPHK1	-1.42337
SPIRE1	1.14232
SPOCK2	1.34767
SPRYD4	-1.44284
SSR2	1.00535
SSR3	1.23699
SSSCA1	-1.46058
SSUH2	1.08681
ST3GAL1	1.41189
STAG3L2	-1.14694
STOX2	1.5739
STT3A	1.30318
SURF4	1.0349
SYNPO	1.10862
TACC1	1.00174
TBC1D16	1.09593
TBC1D22A	-1.0599
TBC1D7	1.00805
TBL3	-1.22983
TCL1A	-1.13891
TCL6	-1.61378
TCTEX1D2	1.54393
TELO2	-1.26629
TEX19	-1.39658
TFRC	-1.00102
TGFBR3	2.75245
THAP8	-1.00276
TIAM1	2.2233
TIGD1	-1.03104
TIMP2	1.11411
TINCR	1.02543
TKTL1	1.37033
TLN2	1.01648
TMBIM4	1.23568
TMCC2	1.93982
TMCC3	1.87717
TMED10	1.33342
TMED2	1.0529
TMEM102	-1.42741
TMEM120A	1.4139
TMEM141	-1.05368
TMEM150A	-1.00543
TMEM169	1.70748
TMEM79	1.26515
TMSB4Y	-1.69841
TNF	-3.00098
TNFAIP2	1.73053
TNFRSF13C	-1.45588
TNFRSF14	-1.45893
TNFSF9	-1.33953
TNRC6C	1.06442
TOMM40	-1.07901
TPI1	-1.39306
TRIM2	1.33496
TRIM55	2.44215
TRIM69	1.31376
TRMT10C	-1.1828
TRMT6	-1.13545
TRMT61A	-1.59903
TSC22D3	1.14116
TSHR	1.52226
TSNARE1	-1.5029
TSPAN13	1.18951
TTC30A	-1.09324
TTLL11	1.32395
TTLL7	2.05219
TUBB2A	-1.00282
TXNDC17	-1.13322
TXNIP	1.22421
UBB	-1.03154
UBC	-1.11907
UFSP1	-3.25309
ULBP2	1.22997
ULK2	1.26693
UNC79	1.19153
USP27X	-1.71261
USP44	1.27559
UTP20	-1.2518
UTRN	1.08458
VAT1L	-4.93292
VAV3	1.31822
VEGFA	-1.08333
VGF	-1.8036
WBP1	1.03164
WDR18	-1.12852
WDR4	-2.01685
WDR46	-1.01577
WDR77	-2.01278
WFS1	1.10125
WIZ	-1.15486
WNT10A	-1.33573
WNT5A	1.99235
WNT8B	-1.33321
WSB1	-1.19136
WWC3	1.28614
XK	1.55546
XKR8	1.09005
XPA	-1.58281
ZBP1	2.01568
ZBTB20	1.69727
ZBTB32	-1.41265
ZBTB42	-1.50344
ZBTB8A	1.10072
ZC3H6	1.59608
ZDHHC14	1.36036
ZFP36	-1.4238
ZMYND10	1.13937
ZMYND11	1.40139
ZNF114	-1.33983
ZNF189	-1.04578
ZNF204P	1.23952
ZNF26	-1.12929
ZNF320	-1.0369
ZNF324B	-1.50283
ZNF37BP	-1.11831
ZNF480	-1.01791
ZNF485	-1.76907
ZNF512	-1.41437
ZNF583	-1.24354
ZNF618	1.04197
ZNF652	1.01272
ZNF713	1.01393
ZNF747	-1.07823
ZNF774	-1.30721
ZNF782	-1.21827
ZNF789	-1.29549
ZNF876P	1.0526

## Sheet: IPA_LMP1_PARP1 overlap
Gene	log2 I1I Fold Change (FDR<0.01)
HSPA6	-6.35261
HSPA1A	-5.22082
HSPA1B	-4.19216
MIR210HG	-4.00156
KISS1R	-3.98556
LOC284276	-3.46129
BIRC7	-3.38405
EGR1	-3.31479
PFKFB4	-3.29252
RPRML	-3.21546
APLN	-3.15734
LOC284551	-3.01706
TNF	-3.00098
FOS	-2.74611
ATP4A	-2.71241
MYLK3	-2.70778
LCN10	-2.67672
DNAJB1	-2.58423
RASD1	-2.55331
DUSP1	-2.55135
JMJD4	-2.54756
DDN	-2.54185
PPFIA4	-2.53915
BHLHE40	-2.52439
PDZRN3	-2.50094
HILPDA	-2.49412
CRYAB	-2.48803
HPDL	-2.46913
PRR22	-2.41073
FAM86HP	-2.40448
LOC149086	-2.38261
SFXN2	-2.3132
ALDOC	-2.29548
CSMD1	-2.29017
HSP90AA1	-2.25212
CDH15	-2.24991
C10orf10	-2.21637
L1CAM	-2.21347
IER5L	-2.12481
GPATCH4	-2.11546
C6orf223	-2.1144
SLC16A13	-2.10488
CYP2W1	-2.10012
LDHA	-2.0841
METTL1	-2.07224
ACAD9	-2.07148
FLJ39639	-2.04829
WDR4	-2.01685
WDR77	-2.01278
ADM	-1.9999
RGS1	-1.99685
NR4A2	-1.98193
C5orf55	-1.97918
DNAJC30	-1.96243
SLC29A2	-1.95934
ABHD11	-1.95698
DUSP2	-1.91946
PRMT6	-1.91716
BEGAIN	-1.91258
GPI	-1.88512
IL8	-1.88297
LOC645638	-1.84993
HSPH1	-1.83662
HVCN1	-1.82662
SH2D5	-1.82521
IL7R	-1.80328
CLDN23	-1.80198
MYBBP1A	-1.80119
FOSB	-1.78616
LOC153684	-1.78051
EGR2	-1.77274
APOBR	-1.77193
ZNF485	-1.76907
FAM86C2P	-1.76591
RRP7A	-1.75934
BNIP3	-1.75603
HES7	-1.74384
COA4	-1.7325
USP27X	-1.71261
CCDC85B	-1.71062
PYCRL	-1.70676
HSPA8	-1.70504
AGMAT	-1.70489
GYS1	-1.70467
EBNA1BP2	-1.7009
FAM86JP	-1.70045
TMSB4Y	-1.69841
LOC100507032	-1.67294
MARVELD1	-1.66791
LOC729683	-1.66588
ABHD16B	-1.64644
DNAJC5B	-1.64527
NFKBIE	-1.63642
RPS2P32	-1.62731
SLC2A5	-1.62685
TCL6	-1.61378
HBEGF	-1.61355
CCDC71	-1.61351
FUT11	-1.60163
FAM216A	-1.59967
GBE1	-1.58093
DHRS2	-1.5751
MTCH2	-1.56493
RAB3A	-1.5598
HNRNPA2B1	-1.55953
HLA-DPB2	-1.55846
PSMG4	-1.54728
RGS2	-1.53795
LSP1	-1.52138
HSPB1	-1.51852
PDCD1	-1.5177
SNAI1	-1.50952
LOC144486	-1.49708
GLYATL2	-1.49104
NOP16	-1.46868
C17orf99	-1.46731
IGSF10	-1.46372
SSSCA1	-1.46058
FPGS	-1.46042
TNFRSF13C	-1.45588
PRR13	-1.45346
MYBPC2	-1.44543
SPRYD4	-1.44284
C5orf54	-1.44175
SERINC2	-1.44135
MRTO4	-1.43853
TMEM102	-1.42741
ZBTB32	-1.41265
FAM86EP	-1.40791
PHB	-1.39947
HPS6	-1.39709
TEX19	-1.39658
MPI	-1.39549
TPI1	-1.39306
HIST1H3H	-1.3886
IL10	-1.3814
SLC2A1	-1.37127
PGK1	-1.36365
EXOSC4	-1.36266
LOC400752	-1.3617
GALNT18	-1.36081
NFKBID	-1.35512
LCMT2	-1.34771
LRRC32	-1.34011
WNT10A	-1.33573
DARS2	-1.33097
GJD3	-1.32805
FGFBP3	-1.32083
DHX34	-1.318
CXCL10	-1.31508
PDK1	-1.31072
MAP6D1	-1.3083
IL2RB	-1.30181
PTPRVP	-1.29916
GCDH	-1.28718
GEMIN5	-1.27448
P4HA1	-1.27425
FAM162A	-1.27178
ATHL1	-1.24423
ZNF583	-1.24354
PRF1	-1.2399
SLC25A10	-1.23169
SGK1	-1.22919
ALDOA	-1.22461
DDX10	-1.21458
EME2	-1.21076
ADSL	-1.20808
DPP3	-1.20457
MIR155HG	-1.20456
IFI27	-1.1997
LRP1	-1.19756
SH3D21	-1.18949
KCNA6	-1.18588
IFI35	-1.18175
GINS4	-1.17696
AICDA	-1.15683
CIITA	-1.15624
PSMD1	-1.1545
TCL1A	-1.13891
RUVBL1	-1.13486
LOC100289341	-1.13349
TXNDC17	-1.13322
NDUFB10	-1.13166
CENPB	-1.12076
CHI3L2	-1.1
CCR7	-1.0967
DBNL	-1.09446
TTC30A	-1.09324
FAM175A	-1.08462
IFI6	-1.08209
SCIMP	-1.08054
ZNF747	-1.07823
GLRX3	-1.07765
HNRNPR	-1.0723
SELL	-1.07106
ACY1	-1.06664
ARRDC3	-1.05624
TMEM141	-1.05368
POU2AF1	-1.04378
COQ3	-1.03836
FAM86B3P	-1.03202
DUSP10	-1.032
CD72	-1.03159
IL12RB1	-1.02145
BCL2A1	-1.01959
SLC35B2	-1.01905
FCRL3	-1.01477
FAM83H	-1.01347
HIBCH	-1.01173
MRPL12	-1.00392
TUBB2A	-1.00282
NSMF	-1.00128
ENO1	-1.00044
IFI44L	1.00893
GPR15	1.0136
DENND5B	1.01521
GDAP1	1.03007
HSD3B7	1.06152
HYOU1	1.06324
MYO1A	1.06352
CCDC15	1.06393
LOC100506060	1.06404
MT1X	1.07369
UTRN	1.08458
ACRBP	1.0903
WFS1	1.10125
SYNPO	1.10862
SCG5	1.11585
RDH16	1.12198
EIF1	1.1299
NT5DC2	1.13276
CCDC163P	1.14822
FHDC1	1.15312
GDPD3	1.15407
SKA1	1.15528
GCM1	1.15531
CLGN	1.16911
FAM114A1	1.17
SNPH	1.18727
IGIP	1.20004
HEY2	1.20063
SLC25A34	1.20953
MT2A	1.2138
TXNIP	1.22421
CASS4	1.22587
KYNU	1.22725
GTF2A1	1.2302
PRTG	1.247
TMEM79	1.26515
SEC61A1	1.28032
NODAL	1.28558
DRAM1	1.30033
CERK	1.30038
CA14	1.31123
TRIM69	1.31376
CTSK	1.32649
DTX2	1.34641
SFMBT2	1.35535
KDELR2	1.35893
BNIPL	1.38412
MPZL3	1.41328
POPDC2	1.4505
ABHD8	1.46224
KIAA1217	1.46376
CABYR	1.46469
SLC7A11	1.47253
AQPEP	1.4805
SMOX	1.48673
LOC339666	1.49087
FICD	1.50743
OPN3	1.53863
TCTEX1D2	1.54393
APOL6	1.58395
RIMS3	1.58488
CD226	1.59139
C7orf53	1.60756
ALDH1L2	1.61057
MTMR9LP	1.62123
CDK2AP2	1.64109
GPR19	1.64188
LRRC66	1.67816
LOC100505687	1.68423
LAMB1	1.68915
BHMT	1.74684
KCNAB1	1.7685
CSTA	1.83537
MYADM	1.95935
BHLHA15	2.2196
HSPB6	2.24343
BCHE	2.31137
HID1	2.36916
ERN1	2.41048
